# Supplementary material for: Notch controls the cell cycle to define leader versus follower identities during collective cell migration
Source: eLife. 2022 Apr 19;11:e73550. doi: 10.7554/eLife.73550 (PMC9129880; doi:10.7554/eLife.73550)
Supplement: Source code 1. [file elife-73550-code1.zip]

Archive with 1 entries (1 files):
- in_vivo_lda_code.ipynb
