# Supplementary material for: Notch controls the cell cycle to define leader versus follower identities during collective cell migration
Source: eLife. 2022 Apr 19;11:e73550. doi: 10.7554/eLife.73550 (PMC9129880; doi:10.7554/eLife.73550)
Supplement: Source code 1. [file elife-73550-code1.zip › in_vivo_lda_code.ipynb]

# %% [code]
import numpy as np
import pandas as pd
from sklearn.discriminant_analysis import LinearDiscriminantAnalysis
import matplotlib.pyplot as plt
from sklearn.metrics import confusion_matrix
import seaborn as sns
from scipy import stats
from sklearn.model_selection import train_test_split
from sklearn.metrics import plot_confusion_matrix
from sklearn import preprocessing

# %% [code]
data = pd.read_csv("speed_direction_distance.csv", index_col="Unnamed: 0")
data.head()

# %% [code]
# Replace commas with periods
data = data.apply(lambda x: x.str.replace(',','.'))

# %% [code]
data.head()

# %% [code]
cell_type = data.celltype
data = data.drop(['celltype'], axis=1)
data['Celltype'] = cell_type

# %% [code]
data

# %% [code]
sum((data.Celltype == 'Leader').astype(int))

# %% [code]
headers = list(data.columns).append('Random')
headers

# %% [code]
headers = list(data.columns)[:3]
headers.append('Random')
headers

# %% [code]
data.shape

# %% [code]
X = data.drop(['Celltype'], axis=1)
y = data.Celltype

# %% [code]
X

# %% [code]
colour_list = []
for cell in y:
    #print(cell)

    if cell == "Leader":
        colour_list.append((143/255, 48/255, 120/255))
    elif cell == "Follower":
        colour_list.append((90/255, 195/255, 195/255))

# %% [code]
plt.rcParams["font.family"] = "Arial"

# %% [code]
font = {'family' : 'Arial',
        'weight' : 'bold',
        'size'   : 42}

plt.rc('font', **font)

# %% [code]
plt.rc('xtick', labelsize=12) 
plt.rc('ytick', labelsize=12) 
plt.rc('axes', labelsize=18) 

# %% [code]
%matplotlib inline
import numpy as np
import matplotlib.pyplot as plt

fig = plt.figure(figsize=(8, 6))
ax = plt.axes(projection='3d')

# Data for a three-dimensional line
xline = (X['Ventraldistance']).astype(float)
yline = (X['Directionality']).astype(float)
zline = (X['Speed']).astype(float)

ax.set_xlabel("Ventraldistance")
ax.set_ylabel("Directionality")
ax.set_zlabel("Speed")

ax.w_xaxis.set_pane_color((1.0, 1.0, 1.0, 1.0))
ax.w_yaxis.set_pane_color((1.0, 1.0, 1.0, 1.0))
ax.w_zaxis.set_pane_color((1.0, 1.0, 1.0, 1.0))

ax.scatter3D(xline, yline, zline, c=colour_list, s=45)
plt.savefig('insilico_3dscatter.png', dpi=400, bbox_inches='tight')

# %% [code]
random_col = np.random.normal(0,1, size=(72,1))
random_col[:5]

# %% [code]
X = np.hstack([X, random_col])

# %% [code]
X[:5]

# %% [code]
X.shape

# %% [code]
X

# %% [code]
x_train,x_test,y_train,y_test=train_test_split(X,y,test_size=0.2,random_state=10)

print("Proportion leaders ytrain: " + str(sum((y_train=='Leader').astype(int)/ sum((y_train=='Follower').astype(int)))))
print("Proportion leaders ytest: " + str(sum((y_test=='Leader').astype(int)/ sum((y_test=='Follower').astype(int)))))

# %% [code]
print("Num leaders ytrain: " + str(sum((y_train=='Leader').astype(int))))
print("Num followers ytrain: " + str(sum((y_train=='Follower').astype(int))))
print("Num leaders ytest: " + str(sum((y_test=='Leader').astype(int))))
print("Num followers ytest: " + str(sum((y_test=='Follower').astype(int))))

# %% [code]
# Minmax features
x_train = preprocessing.minmax_scale(x_train)

# %% [code]
x_train

# %% [code]
x_train[1]

# %% [code]
x_train.shape

# %% [code]
ks_test_p_values = [0,0,0,0]

for i in range(4):
    a,b = stats.kstest(x_train[:,i], 'norm')
    print("Statistic: " + str(a) + " p-value: " + str(b))

    ks_test_p_values[i] = b

# %% [code]
ks_test_p_values

# %% [code]
fig, ax = plt.subplots(1, 4, figsize=(16,5))

ax[0].hist(x_train[:,0])
ax[1].hist(x_train[:,1])
ax[2].hist(x_train[:,2])
ax[3].hist(x_train[:,3])

ax[0].set_title(headers[0])
ax[1].set_title(headers[1])
ax[2].set_title(headers[2])
ax[3].set_title(headers[3])

# %% [code]
# Perform lda
lda = LinearDiscriminantAnalysis()
X_components = lda.fit_transform(x_train, y_train)

# %% [code]
lda.coef_

# %% [code]
y_train

# %% [code]
import matplotlib.pyplot as plt
plt.scatter(X_components, y_train)
plt.title("LDA on Leader/Follower dataset")

# %% [code]
# Minmax test
x_test = preprocessing.minmax_scale(x_test)

# %% [code]
pred = lda.predict(x_test)
pred

# %% [code]
print(confusion_matrix(y_test,pred))

# %% [code]
plot_confusion_matrix(lda, x_test, y_test)  
plt.title("Confusion matrix: LDA prediction vs true classes")

# %% [code]
lda.coef_[0]

# %% [code]
plt.rc('xtick', labelsize=12) 
plt.rc('ytick', labelsize=12)
plt.rc('axes', labelsize=28) 

# %% [code]
# Figure may differ slightly from paper due to random component
plt.bar(x=headers, height=lda.coef_[0], color=(91/255, 101/255, 173/255))
plt.title("LDA on in vivo observations")
plt.xticks(rotation=90, fontsize=22)
plt.ylabel("LDA coefficient")
plt.savefig('invivo_lda.png', dpi=400, bbox_inches='tight')

# %% [code]
