# Supplementary material for: Notch controls the cell cycle to define leader versus follower identities during collective cell migration
Source: eLife. 2022 Apr 19;11:e73550. doi: 10.7554/eLife.73550 (PMC9129880; doi:10.7554/eLife.73550)
Supplement: Source code 2. [file elife-73550-code2.zip › in_silico_lda_code.ipynb]

# %% [code]
import numpy as np
import pandas as pd
from sklearn.discriminant_analysis import LinearDiscriminantAnalysis
import matplotlib.pyplot as plt
from sklearn.metrics import confusion_matrix
import seaborn as sns
from sklearn.model_selection import train_test_split
from sklearn.metrics import plot_confusion_matrix
from sklearn import preprocessing
pd.set_option('display.max_columns', 100)
pd.set_option('display.max_rows', None)

# %% [code]
data = pd.read_csv("lda_existing_data_in_paper.csv", delimiter=";")
data.head()

# %% [code]
datadiff = pd.DataFrame()
datadiff['Diff_LF_Amag'] = data['leader_amag']- data['follower_amag']
datadiff['Diff_LF_k'] = data['leader_k']- data['follower_k']
datadiff['Diff_LF_De'] = data['leader_De']- data['follower_De']
datadiff['Pass_funnel'] = data['Pass_funnel']

# %% [code]
datadiff.head()

# %% [code]
X = datadiff.drop(['Pass_funnel'], axis=1)
#X = X.drop(['Ventraldistance'], axis=1)
y = data.Pass_funnel

# %% [code]
random_col = np.random.normal(0,1, size=(len(data.index),1))
random_col[:5]

# %% [code]
X = np.hstack([X, random_col])
X

# %% [code]
headers = list(datadiff.columns)[:-1]
headers.append('Random')
headers

# %% [code]
# headers = list(data.columns)[:-1]
# headers.append('Random')
# headers

# %% [code]
x_train,x_test,y_train,y_test=train_test_split(X,y,test_size=0.2,random_state=123)

# %% [code]
# Standardize features by removing the mean and scaling to unit variance.
# sc = StandardScaler()
# X = sc.fit_transform(X)
# X = sc.transform(X)

x_train = preprocessing.minmax_scale(x_train)

# %% [code]
x_test[4]

# %% [code]
# Perform lda
lda = LinearDiscriminantAnalysis(n_components=1)
X_components = lda.fit_transform(x_train, y_train)

# %% [code]
y_train

# %% [code]
y_train=y_train.replace(0,'Fail')
y_train=y_train.replace(1,'Pass')

# %% [code]
import matplotlib.pyplot as plt
plt.scatter(X_components, y_train)
plt.title("LDA on Leader/Follower dataset")

# %% [code]
lda.coef_[0]

# %% [code]
headers

# %% [code]
x_test = preprocessing.minmax_scale(x_test)

# %% [code]
pred = lda.predict(x_test)
pred

# %% [code]
print(confusion_matrix(y_test,pred))

# %% [code]
plot_confusion_matrix(lda, x_test, y_test)  
plt.title("Confusion matrix: LDA prediction vs true classes")

# %% [code]
plt.rc('xtick', labelsize=12) 
plt.rc('ytick', labelsize=12)
#plt.rc('axes', titlesize=22) 
plt.rc('axes', labelsize=28) 

# %% [code]
font = {'family' : 'Arial',
        'weight' : 'bold',
        'size'   : 10}

plt.rc('font', **font)

# %% [code]
# Figure will differ slightly from paper due to randomly generated component
plt.bar(x=headers, height=lda.coef_[0], color=(91/255, 101/255, 173/255))
plt.title("LDA on in silico parameters")
plt.xticks(rotation=90, fontsize=22)
plt.ylabel('LDA coefficient')
plt.savefig('insilico_lda.png', dpi=400, bbox_inches='tight')
